# Supplementary material for: A hypothetical trivalent epigenetic code that affects the nature of human ESCs
Source: PLoS One. 2020 Sep 10;15(9):e0238742. doi: 10.1371/journal.pone.0238742 (PMC7482980; doi:10.1371/journal.pone.0238742)
Supplement: S1 Table — (XLSX) [file pone.0238742.s008.xlsx]

## Sheet: S1 Table 
S1 Table. Public data used in this study
Type	Cell line	Modification	Accession Number	NGS protocol
Fibroblast	IMR90	5hmC	GSM909339	hMeDIP-seq hMe-Seal
		Input	GSM909321
hESC	H1	5hmC	GSM747152
		Input	GSM747151
		5hmC	GSM882245	TAB-seq
Mouse ESC		5hmC	GSM711882	hMeDIP-seq
		Input	GSM711884
hESC	H1	5mC	SRR042409
		Input	SRR042411
hESC	H1	H2AK5ac	GSM602257	ChIP-seq
		Input	GSM605333
		H2BK5ac	GSM605302
		Input	GSM605333
		H2BK12ac	GSM605296
		Input	GSM605333
		H2BK15ac	GSM605298
		Input	GSM605333
		H3K4ac	GSM667624
		Input	GSM605334
		H3K9ac	GSM605323
		Input	GSM605333
		H3K14ac	GSM667615
		Input	GSM605334
		H3K18ac	GSM605304
		Input	GSM605333
		H3K23ac	GSM667618
		Input	GSM605334
		H3K27ac	GSM466732
		Input	GSM605333
		H4K8ac	GSM896166
		Input	GSM605333
			SRR445380
		H3K4me1	GSM605312
		Input	GSM605335
			SRR020519
		H3K4me2	GSM602260
		Input	GSM605333
		H3K4me3	GSM469971
		Input	GSM605333
		H3K27me3	SRR067943
		Input	SRR067973
		H3K9me3	GSM605325
		Input	GSM605334
		H4K20me1	GSM605329
		Input	GSM605333
Fibroblast	IMR90	H3K4me1	GSM1418961
		Input	GSM1418971
		H4K8ac	GSM521929
		Input	GSM521926
Mouse ESC		H3K4me1	GSM970225
		Input	GSM970219
		H4K8ac	DRR022261
		Input	DRR022259
Fibroblast	HDF		GSM1282330	RNA-seq
			GSM1378026
hESC	hESO7		GSM1282324
	hESO8		GSM1282325
	H1		GSM1888669
