# Supplementary material for: A hypothetical trivalent epigenetic code that affects the nature of human ESCs
Source: PLoS One. 2020 Sep 10;15(9):e0238742. doi: 10.1371/journal.pone.0238742 (PMC7482980; doi:10.1371/journal.pone.0238742)
Supplement: S2 Table — (XLSX) [file pone.0238742.s009.xlsx]

## Sheet:  S2 Table
S2 Table. Genes correlated with ‘immune response’, according to rank 8 gene enrichment analysis
Gene symbol	Gene name
CLEC10A	C-type lectin domain family 10, member A
CLEC4C	C-type lectin domain family 4, member C
CD14	CD14 molecule
CD27	CD27 molecule
CD7	CD7 molecule
CD79B	CD79b molecule, immunoglobulin-associated beta
EBI3	Epstein-Barr virus induced 3
FCER1G	Fc fragment of IgE, high affinity I, receptor for; gamma polypeptide
GPR183	G protein-coupled receptor 183
LIME1	Lck interacting transmembrane adaptor 1
ARHGDIB	Rho GDP dissociation inhibitor (GDI) beta
WAS	Wiskott-Aldrich syndrome (eczema-thrombocytopenia)
AQP9	Aquaporin 9
CARD9	Caspase recruitment domain family, member 9
CCL17	Chemokine (C-C motif) ligand 17
CCR4	Chemokine (C-C motif) receptor 4
CSF2	Colony stimulating factor 2 (granulocyte-macrophage)
C4BPB	Complement component 4 binding protein, beta
CCR6, CCNL2	Cyclin L2; chemokine (C-C motif) receptor 6
CST7	Cystatin F (leukocystatin)
ERAP2	Endoplasmic reticulum aminopeptidase 2
FCN2	Ficolin (collagen/fibrinogen domain containing lectin) 2 (hucolin)
FCN1	Ficolin (collagen/fibrinogen domain containing) 1
FCN3	Ficolin (collagen/fibrinogen domain containing) 3 (Hakata antigen)
GBP4	Guanylate binding protein 4
ITGAD	Integrin, alpha D
IL1R2	Interleukin 1 receptor, type II
IL10	Interleukin 10
IL31	Interleukin 31
LILRB2	Leukocyte immunoglobulin-like receptor, subfamily B (with TM and ITIM domains), member 2
LST1	Leukocyte-specific transcript 1
LAIR1	Leukocyte-associated immunoglobulin-like receptor 1
LAT	Linker for activation of T cells
LAT2	Linker for activation of T cells family, member 2
PGLYRP1	Peptidoglycan recognition protein 1
PDCD1	Programmed cell death 1
RAG2	Recombination activating gene 2
PRKDC	Similar to protein kinase, DNA-activated, catalytic polypeptide; protein kinase, DNA-activated, catalytic polypeptide
S1PR4	Sphingosine-1-phosphate receptor 4
TOLLIP	Toll-interacting protein
TLR7	Toll-like receptor 7
TLR8	Toll-like receptor 8
TLR9	Toll-like receptor 9
TNF	Tumour necrosis factor (TNF superfamily, member 2)
TNFSF10	Tumour necrosis factor (ligand) superfamily, member 10
TNFSF13B	Tumour necrosis factor (ligand) superfamily, member 13b
TNFRSF4	Tumour necrosis factor receptor superfamily, member 4
ZAP70	Zeta-chain (TCR) associated protein kinase 70kDa
